# Supplementary material for: COVID-19 induces a hyperactive phenotype in circulating platelets
Source: PLoS Biol. 2021 Feb 17;19(2):e3001109. doi: 10.1371/journal.pbio.3001109 (PMC7920383; doi:10.1371/journal.pbio.3001109)
Supplement: S1 Data — (XLSX) [file pbio.3001109.s005.xlsx]

## Sheet: Fig1A
Platelet count (PLT), Mean Platelet Volume (MPV), Neutrophil counts (Neut) and Platelet-to-neutrophil ratios (PLT_Neut_ratio) of patients with severe (n=34) or non-severe (n=20) COVID-19 and hospitalised controls (n=20) on day of admission to hospital.
Cohort	Sample ID	Day	Age	Gender	PLT (10^9/L)	MPV (fL)	Neut (10^9/L)	PLT_Neut_ratio
Severe COVID-19	CICU02	Day 0	44	M	251		21.2532	11.81
Severe COVID-19	CICU04	Day 0	63	F	200		52.0833	3.84
Severe COVID-19	CICU05	Day 0	65	M	163		43.6997	3.73
Severe COVID-19	CICU06	Day 0	54	M	150		61.7284	2.43
Severe COVID-19	CICU07	Day 0	64	F	95		71.4286	1.33
Severe COVID-19	CICU08	Day 0	59	M	199		47.7218	4.17
Severe COVID-19	CICU09	Day 0	56	M	444		47.4866	9.35
Severe COVID-19	CICU10	Day 0	65	M	297		40.027	7.42
Severe COVID-19	CICU11	Day 0	60	F	226	10.8	51.0158	4.43
Severe COVID-19	CICU12	Day 0	77	F	219		7.51029	29.16
Severe COVID-19	CICU13	Day 0	42	M	110		48.4581	2.27
Severe COVID-19	CICU14	Day 0	64	M	197		37.0301	5.32
Severe COVID-19	CICU15	Day 0	77	F	235	12	32.9593	7.13
Severe COVID-19	CICU16	Day 0	72	F	136	9.7	50.1845	2.71
Severe COVID-19	CICU17	Day 0	77	F	207	12.9	31.9444	6.48
Severe COVID-19	CICU18	Day 0	67	M	407	11.9	22.878	17.79
Severe COVID-19	CICU19	Day 0	73	M	495	9.4	101.852	4.86
Severe COVID-19	CICU20	Day 0	63	M	160	10	20.592	7.77
Severe COVID-19	CICU21	Day 0	60	F	191	11.2	71.2687	2.68
Severe COVID-19	CICU22	Day 0	49	F	40	13	7.50469	5.33
Severe COVID-19	CICU23	Day 0	48	M	173	11.2	54.4025	3.18
Severe COVID-19	CICU24	Day 0	65	M	311	11.6	67.9039	4.58
Severe COVID-19	CICU25	Day 0	43	M	550	9	49.505	11.11
Severe COVID-19	CICU26	Day 0	51	F	206	9.5	49.6386	4.15
Severe COVID-19	CICU27	Day 0	49	M	257	9.3	24.6169	10.44
Severe COVID-19	CICU28	Day 0	65	M	239	12.3	33.0567	7.23
Severe COVID-19	CICU29	Day 0	59	M	338	11.3	30.7832	10.98
Severe COVID-19	CICU30	Day 0	55	M	203	9.3	11.0386	18.39
Severe COVID-19	CICU31	Day 0	59	M	180	11.8	37.1901	4.84
Severe COVID-19	CICU32	Day 0	45	M	178	9.7	74.477	2.39
Severe COVID-19	CICU33	Day 0	71	M	247	11.1	28.8551	8.56
Severe COVID-19	CICU34	Day 0	62	F	247	9.4
Severe COVID-19	CICU35	Day 0	37	F	369	10	55.9091	6.6
Severe COVID-19	CICU36	Day 0	59	F	311	10.2	48.5938	6.4
Severe COVID-19	Data Min		37		40	9	7.50469	1.33
	Data Max		77		550	13	101.852	29.16
	IQR		13.25		108.5	2.1	21.3001	4.72
	Median		60		213	10.8	47.4866	5.33
Non-severe COVID-19	CWARD01	Day 0	78	F	188	10.6	43.7209	4.3
Non-severe COVID-19	CWARD02	Day 0	61	M	275	8.9	57.1726	4.81
Non-severe COVID-19	CWARD03	Day 0	52	F	168	11.1	176.842	0.95
Non-severe COVID-19	CWARD04	Day 0	74	F	273	9.9	77.3371	3.53
Non-severe COVID-19	CWARD05	Day 0	48	M	316	10.6	54.8611	5.76
Non-severe COVID-19	CWARD06	Day 0	87	M	449	9.3	136.474	3.29
Non-severe COVID-19	CWARD07	Day 0	52	M	245	8.8	77.7778	3.15
Non-severe COVID-19	CWARD08	Day 0	51	M	240	10.2	130.435	1.84
Non-severe COVID-19	CWARD09	Day 0	46	M	488	10	136.695	3.57
Non-severe COVID-19	CWARD10	Day 0	49	M	178	13	40.9195	4.35
Non-severe COVID-19	CWARD11	Day 0	74	F	289	9.8	69.9758	4.13
Non-severe COVID-19	CWARD12	Day 0	60	F	212	9.6	45.4936	4.66
Non-severe COVID-19	CWARD13	Day 0	43	F	361	8.8	55.4531	6.51
Non-severe COVID-19	CWARD14	Day 0	83	F	150	10	50.3356	2.98
Non-severe COVID-19	CWARD15	Day 0	38	F	155	9.8	71.4286	2.17
Non-severe COVID-19	CWARD16	Day 0	49	F	271	9.3	48.6535	5.57
Non-severe COVID-19	CWARD17	Day 0	85	M	229	9.4	43.1262	5.31
Non-severe COVID-19	CWARD18	Day 0	68	M	187	8.7	76.9547	2.43
Non-severe COVID-19	CWARD19	Day 0	95	F	369	9.9	27.8912	13.23
Non-severe COVID-19	CWARD20	Day 0	91	M	105	9.6	28.6885	3.66
Non-severe COVID-19	Data Min		38		105	8.7	27.8912	0.95
	Data Max		95		488	13	176.842	13.23
	IQR		30.25		111	0.75	32.3969	1.8275
	Median		60.5		242.5	9.8	56.3129	3.895
Hospitalised Control	GM01	Day 0	87	M	210	10.5	34.5964	6.07
Hospitalised Control	GM02	Day 0	80	M	327	10.4	35.2371	9.28
Hospitalised Control	GM03	Day 0	65	M	482	10.9	19.8028	24.34
Hospitalised Control	GM04	Day 0	32	F	175	11.8	53.0303	3.3
Hospitalised Control	GM05	Day 0	72	F	232	10.1	29.2191	7.94
Hospitalised Control	GM06	Day 0	79	M	169	9.6	14.4075	11.73
Hospitalised Control	GM07	Day 0	86	F	150	11.5	30.426	4.93
Hospitalised Control	GM08	Day 0	67	M	380	11.7	21.076	18.03
Hospitalised Control	GM09	Day 0	38	F	269	9.7	36.2046	7.43
Hospitalised Control	GM10	Day 0	72	F	504	9.6	43.6364	11.55
Hospitalised Control	GM11	Day 0	81	M	150	11.2	13.6737	10.97
Hospitalised Control	GM12	Day 0	83	M	219	8.8	54.4776	4.02
Hospitalised Control	GM13	Day 0	45	F	125	11.4	15.9847	7.82
Hospitalised Control	GM14	Day 0	48	M	310	10.2	38.1773	8.12
Hospitalised Control	GM15	Day 0	50	M	209	10.4	22.9923	9.09
Hospitalised Control	GM16	Day 0	78	F	188	10.6	43.7209	4.3
Hospitalised Control	GM17	Day 0	66	M	359	8.3	81.2217	4.42
Hospitalised Control	GM18	Day 0	88	M	182	9	59.2834	3.07
Hospitalised Control	GM19	Day 0	92	M	289	8.9	74.677	3.87
Hospitalised Control	GM20	Day 0	76	M	299	9.8	64.4397	4.64
Hospitalised Controls	Data Min		32		125	8.3	13.6737	3.07
	Data Max		92		504	11.8	81.2217	24.34
	IQR		20.25		134	1.375	30.8789	5.3125
	Median		74		225.5	10.3	35.7208	7.625

## Sheet: Fig 1B
Platelet count (PLT), Mean Platelet Volume (MPV), Neutrophil counts (Neut) and Platelet-to-neutrophil ratios (PLT_Neut_ratio) of patients with severe (n=34) or non-severe (n=20) COVID-19 and hospitalised controls (n=20) 7 days after admission to hopsital or on transfer to intensive care.
Cohort	Sample ID	Day	Age	Gender	PLT (10^9/L)	MPV (fL)	Neut (10^9/L)	PLT_Neut_ratio
Severe COVID-19	CICU02	Day 7 or transfer to ICU	44	M	189		4.64	40.7328
Severe COVID-19	CICU04	Day 7 or transfer to ICU	63	F	278		7.93	35.0567
Severe COVID-19	CICU05	Day 7 or transfer to ICU	65	M	181		2.9	62.4138
Severe COVID-19	CICU06	Day 7 or transfer to ICU	54	M	288		3.89	74.036
Severe COVID-19	CICU07	Day 7 or transfer to ICU	64	F	95		1.33	71.4286
Severe COVID-19	CICU08	Day 7 or transfer to ICU	59	M	236		3.71	63.6119
Severe COVID-19	CICU09	Day 7 or transfer to ICU	56	M	444		9.35	47.4866
Severe COVID-19	CICU10	Day 7 or transfer to ICU	65	M	250	10.6	7.26	34.4353
Severe COVID-19	CICU11	Day 7 or transfer to ICU	60	F	226	10.8	4.43	51.0158
Severe COVID-19	CICU12	Day 7 or transfer to ICU	77	F	205	11.7	24.03	8.531
Severe COVID-19	CICU13	Day 7 or transfer to ICU	42	M	127	10.8	2.62	48.4733
Severe COVID-19	CICU14	Day 7 or transfer to ICU	64	M	449	10.2	8.95	50.1676
Severe COVID-19	CICU15	Day 7 or transfer to ICU	77	F	235	9.8	7.13	32.9593
Severe COVID-19	CICU16	Day 7 or transfer to ICU	72	F	148	12.3	3.34	44.3114
Severe COVID-19	CICU17	Day 7 or transfer to ICU	77	F	207	12.9	6.48	31.9444
Severe COVID-19	CICU18	Day 7 or transfer to ICU	67	M	407	11.9	17.79	22.878
Severe COVID-19	CICU19	Day 7 or transfer to ICU	73	M	499	9.2	5.04	99.0079
Severe COVID-19	CICU20	Day 7 or transfer to ICU	63	M	192	10.3	10.08	19.0476
Severe COVID-19	CICU21	Day 7 or transfer to ICU	60	F	171	11.2	3.44	49.7093
Severe COVID-19	CICU22	Day 7 or transfer to ICU	49	F	36	13	4.18	8.61244
Severe COVID-19	CICU23	Day 7 or transfer to ICU	48	M	173	11	3.18	54.4025
Severe COVID-19	CICU24	Day 7 or transfer to ICU	65	M	435	13.2	7.44	58.4677
Severe COVID-19	CICU25	Day 7 or transfer to ICU	43	M	550	9	11.11	49.505
Severe COVID-19	CICU26	Day 7 or transfer to ICU	51	F	206	9.5	4.15	49.6386
Severe COVID-19	CICU27	Day 7 or transfer to ICU	49	M	257	9.3	10.44	24.6169
Severe COVID-19	CICU28	Day 7 or transfer to ICU	65	M	239	12.3	7.23	33.0567
Severe COVID-19	CICU29	Day 7 or transfer to ICU	59	M	327	11.5	9	36.3333
Severe COVID-19	CICU30	Day 7 or transfer to ICU	55	M	203	9.3	18.39	11.0386
Severe COVID-19	CICU31	Day 7 or transfer to ICU	59	M	257	11.8	7.87	32.6557
Severe COVID-19	CICU32	Day 7 or transfer to ICU	45	M	193	10.6	3.61	53.4626
Severe COVID-19	CICU33	Day 7 or transfer to ICU	71	M	247	11.1	8.56	28.8551
Severe COVID-19	CICU34	Day 7 or transfer to ICU	62	F	247	9.4
Severe COVID-19	CICU35	Day 7 or transfer to ICU	37	F	369	10	6.6	55.9091
Severe COVID-19	CICU36	Day 7 or transfer to ICU	59	F	197	10.9	2.7	72.963
Severe COVID-19	Data Min		37		36	9	1.33	8.531
	Data Max		77		550	13.2	24.03	99.0079
	IQR		13.25		93.25	1.85	5.24	21.7469
	Median		60		235.5	10.8	6.6	47.4866
Non-severe COVID-19	CWARD01	Day 7 or transfer to ICU	78	F	230	10.2	6.11	37.6432
Non-severe COVID-19	CWARD02	Day 7 or transfer to ICU	61	M	507	8.9	5.14	98.6381
Non-severe COVID-19	CWARD03	Day 7 or transfer to ICU	52	F	203	11.3	0.89	228.09
Non-severe COVID-19	CWARD04	Day 7 or transfer to ICU	74	F	385	9.6	1.98	194.444
Non-severe COVID-19	CWARD05	Day 7 or transfer to ICU	48	M	496	9.6	5.27	94.1176
Non-severe COVID-19	CWARD06	Day 7 or transfer to ICU	87	M	280	10.5	3.01	93.0233
Non-severe COVID-19	CWARD07	Day 7 or transfer to ICU	52	M	402	8.8	4.12	97.5728
Non-severe COVID-19	CWARD08	Day 7 or transfer to ICU	51	M	360	11	2.21	162.896
Non-severe COVID-19	CWARD09	Day 7 or transfer to ICU	46	M	513	10.4	3.3	155.455
Non-severe COVID-19	CWARD10	Day 7 or transfer to ICU	49	M	422	11.7	2.2	191.818
Non-severe COVID-19	CWARD11	Day 7 or transfer to ICU	74	F	496	9.2	5.72	86.7133
Non-severe COVID-19	CWARD12	Day 7 or transfer to ICU	60	F	286	9.6	3.73	76.6756
Non-severe COVID-19	CWARD13	Day 7 or transfer to ICU	43	F	430	8.5	4.81	89.3971
Non-severe COVID-19	CWARD14	Day 7 or transfer to ICU	83	F	229	9.6	10.3	22.233
Non-severe COVID-19	CWARD15	Day 7 or transfer to ICU	38	F	218	9.6	2.84	76.7606
Non-severe COVID-19	CWARD16	Day 7 or transfer to ICU	49	F
Non-severe COVID-19	CWARD17	Day 7 or transfer to ICU	85	M	299	9.1	8.9	33.5955
Non-severe COVID-19	CWARD18	Day 7 or transfer to ICU	68	M	322	9.4	2.43	132.51
Non-severe COVID-19	CWARD19	Day 7 or transfer to ICU	95	F	316	10.2	7.07	44.6959
Non-severe COVID-19	CWARD20	Day 7 or transfer to ICU	91	M	122	9.5	2.73	44.6886
Non-severe COVID-19	Data Min		38		122	8.5	0.89	22.233
	Data Max		95		513	11.7	10.3	228.09
	IQR		30.25		171	1	2.915	83.2967
	Median		60.5		322	9.6	3.73	93.0233
Hospitalised Control	GM01	Day 7 or transfer to ICU	87	M	634	10.9	10.7	59.2523
Hospitalised Control	GM02	Day 7 or transfer to ICU	80	M	367	10.5	7.55	48.6093
Hospitalised Control	GM03	Day 7 or transfer to ICU	65	M	484	10.8	7.22	67.036
Hospitalised Control	GM04	Day 7 or transfer to ICU	32	F
Hospitalised Control	GM05	Day 7 or transfer to ICU	72	F	301	9.1	5.63	53.4636
Hospitalised Control	GM06	Day 7 or transfer to ICU	79	M	238	8.9	10.48	22.7099
Hospitalised Control	GM07	Day 7 or transfer to ICU	86	F	213	10.1	4.88	43.6475
Hospitalised Control	GM08	Day 7 or transfer to ICU	67	M	430	11.8	16.06	26.7746
Hospitalised Control	GM09	Day 7 or transfer to ICU	38	F	280	10.2	3.15	88.8889
Hospitalised Control	GM10	Day 7 or transfer to ICU	72	F	461	9.9	5.9	78.1356
Hospitalised Control	GM11	Day 7 or transfer to ICU	81	M	99	10.6	11.35	8.72247
Hospitalised Control	GM12	Day 7 or transfer to ICU	83	M
Hospitalised Control	GM13	Day 7 or transfer to ICU	45	F	251	9.9	5.34	47.0037
Hospitalised Control	GM14	Day 7 or transfer to ICU	48	M	266		4.97	53.5211
Hospitalised Control	GM15	Day 7 or transfer to ICU	50	M
Hospitalised Control	GM16	Day 7 or transfer to ICU	78	F	230	10.2	6.11	37.6432
Hospitalised Control	GM17	Day 7 or transfer to ICU	66	M	328		4.86	67.4897
Hospitalised Control	GM18	Day 7 or transfer to ICU	88	M	275	9.4	4.13	66.586
Hospitalised Control	GM19	Day 7 or transfer to ICU	92	M	275	8.6	3.77	72.9443
Hospitalised Control	GM20	Day 7 or transfer to ICU	76	M	359	9.9	2.82	127.305
Hospitalised Control	Data Min		32		99	8.6	2.82	8.72247
	Data Max		92		634	11.8	16.06	127.305
	IQR		20.25		116	0.9	2.69	23.8422
	Median		74		280	10.1	5.63	53.5211

## Sheet: Fig 2
Results of ATP secretion assay are presented below as picomoles (pM) of ADP per 10^6 platelets (pM/10^6 plt).
Cohort	Sample ID	ADP_release_0_1U_Thrombin (pM/10^6 plt)	ADP_release_0_5U_Thrombin (pM/10^6 plt)	ADP_release_1uM_U46619 (pM/10^6 plt)	ADP_release_6_6uM_U46619 (pM/10^6 plt)
Severe COVID-19	CICU01	3.41625	3.95483	6.03351	13.779
Severe COVID-19	CICU02	2.0921	2.69233	10.6545	21.4609
Severe COVID-19	CICU03	3.51186	3.28752	16.5295	24.7882
Severe COVID-19	CICU04	4.99167	4.6728	10.8734	23.4946
Severe COVID-19	CICU6	6	3.44901	9.43924	17.4059
Severe COVID-19	Data Min	2.0921	2.69233	6.03351	13.779
	Data Max	6	4.6728	16.5295	24.7882
	IQR	1.57542	0.667308	1.43412	6.08872
	Median	3.51186	3.44901	10.6545	21.4609
Non-severe COVID-19	CWARD04	2.0755	2.57511	18.3765	19.7122
Non-severe COVID-19	CWARD05	4.28552	4.15935	9.31326	18.0307
Non-severe COVID-19	CWARD06	2.78839	3.95472	10.3596	22.1598
Non-severe COVID-19	Data Min	2.0755	2.57511	9.31326	18.0307
	Data Max	4.28552	4.15935	18.3765	22.1598
	IQR	1.10501	0.792117	4.5316	2.06458
	Median	2.78839	3.95472	10.3596	19.7122
Hospitalised Controls	GM02	0.893873	1.03343	0.152784	1.39649
Hospitalised Controls	GM03	0.799264	0.924052	0.136613	1.24868
Hospitalised Controls	GM08	1.08117	1.23962	0.099118	1.66158
Hospitalised Controls	Data Min	0.799264	0.924052	0.099118	1.24868
	Data Max	1.08117	1.23962	0.152784	1.66158
	IQR	0.140954	0.157784	0.026833	0.20645
	Median	0.893873	1.03343	0.136613	1.39649
Healthy Controls	HC02	0.609139	0.963903	1.39852	1.57299
Healthy Controls	HC03	1.17356	1.85905	0.222572	1.49724
Healthy Controls	HC04	0.931846	1.07733	0.159275	1.45581
Healthy Controls	HC05	1.22912	1.42125	0.373591	2.16163
Healthy Controls	HC06	0.474265	2.17885	0.0102101	1.89717
Healthy Controls	HC09	0.951542	1.40615	0.474621	1.6912
Healthy Controls	Data Min	0.474265	0.963903	0.0102101	1.45581
	Data Max	1.22912	2.17885	1.39852	2.16163
	IQR	0.428236	0.590067	0.274265	0.329503
	Median	0.941694	1.4137	0.298081	1.63209

## Sheet: Fig 3A
Raw data of Platelet factor 4 (PF4) ELISA presented as pg/mL
Cohort	Sample ID	PF4 conc (pg/mL)
Severe COVID-19	CICU01	2410.08
Severe COVID-19	CICU02	1601.45
Severe COVID-19	CICU03	1304.29	Data Min	Data Max	IQR	Median
Severe COVID-19	CICU04	2691.47	836.75	2691.47	1010.66	1452.87
Severe COVID-19	CICU05	1161.59
Severe COVID-19	CICU06	836.75
Non-severe COVID-19	CWARD01	284.027
Non-severe COVID-19	CWARD02	1599.42
Non-severe COVID-19	CWARD03	3276.79	Data Min	Data Max	IQR	Median
Non-severe COVID-19	CWARD04	2528.25	284.027	3276.79	1573.23	1340.7
Non-severe COVID-19	CWARD05	603.091
Non-severe COVID-19	CWARD06	1081.97
Hospitalised Controls	GM01	1254.55
Hospitalised Controls	GM02	668.841
Hospitalised Controls	GM03	600.806	Data Min	Data Max	IQR	Median
Hospitalised Controls	GM04	584.135	584.135	1254.55	115.596	668.841
Hospitalised Controls	GM05
Hospitalised Controls	GM06	716.402
Healthy Controls	HC01	1196.93
Healthy Controls	HC02	474.869
Healthy Controls	HC03	465.867	Data Min	Data Max	IQR	Median
Healthy Controls	HC04	272.912	83.7388	1196.93	360.216	470.368
Healthy Controls	HC05	83.7388
Healthy Controls	HC06	750.199

## Sheet: Fig 3B
Raw data of sCD62P (soluble P-selectin) ELISA presented as pg/mL
Cohort	Sample ID	sCD62P conc (pg/mL)
Severe COVID-19	CICU01	146.157
Severe COVID-19	CICU02	77.0302
Severe COVID-19	CICU03	111.422	Data Min	Data Max	IQR	Median
Severe COVID-19	CICU04	143.712	77.0302	146.157	54.3397	97.7578
Severe COVID-19	CICU05	84.0931
Severe COVID-19	CICU06	80.3691
Non-severe COVID-19	CWARD01	27.2865
Non-severe COVID-19	CWARD02	59.608
Non-severe COVID-19	CWARD03	98.181	Data Min	Data Max	IQR	Median
Non-severe COVID-19	CWARD04	108.091	27.2865	108.091	52.3016	49.6143
Non-severe COVID-19	CWARD05	35.108
Non-severe COVID-19	CWARD06	39.6205
Hospitalised Controls	GM01	51.2908
Hospitalised Controls	GM02	42.2843
Hospitalised Controls	GM03	23.8524	Data Min	Data Max	IQR	Median
Hospitalised Controls	GM04	12.9569	12.9569	52.3529	27.4384	42.2843
Hospitalised Controls	GM05	52.3529
Hospitalised Controls	GM06
Healthy Controls	HC01	53.7238
Healthy Controls	HC02	28.516
Healthy Controls	HC03	44.02	Data Min	Data Max	IQR	Median
Healthy Controls	HC04	28.0842	28.0842	53.7238	13.2951	31.2025
Healthy Controls	HC05	28.0842
Healthy Controls	HC06	33.889

## Sheet: Fig 3C
Raw data of Thrombopoetin (TPO) ELISA presented as pg/mL
Cohort	Sample ID	TPO conc (pg/mL)
Severe COVID-19	CICU01	117.484
Severe COVID-19	CICU02	54.7604
Severe COVID-19	CICU03	57.5062	Data Min	Data Max	IQR	Median
Severe COVID-19	CICU04	187.787	54.7604	187.787	45.2967	75.6411
Severe COVID-19	CICU05	76.2674
Severe COVID-19	CICU06	75.0147
Non-severe COVID-19	CWARD01	53.7623
Non-severe COVID-19	CWARD02	74.0127
Non-severe COVID-19	CWARD03	46.2843	Data Min	Data Max	IQR	Median
Non-severe COVID-19	CWARD04	35.8398	10.6561	74.0127	19.96	41.0621
Non-severe COVID-19	CWARD05	30.6305
Non-severe COVID-19	CWARD06	10.6561
Hospitalised Controls	GM01	78.7737
Hospitalised Controls	GM02	34.5987
Hospitalised Controls	GM03	20.4913	Data Min	Data Max	IQR	Median
Hospitalised Controls	GM04	141.96	13.5989	141.96	58.2823	34.5987
Hospitalised Controls	GM05	13.5989
Hospitalised Controls	GM06
Healthy Controls	HC01	27.6582
Healthy Controls	HC02	10.6561
Healthy Controls	HC03	17.5336	Data Min	Data Max	IQR	Median
Healthy Controls	HC04	4.55882	4.55882	27.6582	7.79766	14.0949
Healthy Controls	HC05	18.0262
Healthy Controls	HC06	9.92177

## Sheet: S2A Fig
White cell count (WCC), lymphocyte count (Lymph), platelet:mean platelet volume ratio (PLT_MPV_ratio), platelet:lymphocyte ratio (PLT_Lymph_ratio), platelet:white cell count ratio (PLT_WCC_ratio), white cell count:lymphocyte ratio (WCC_Lymph_ratio), white cell count:neutrophil ratio (WCC_Neut_ratio) and neutrophil:lymphocyte ratio (Neut_Lymph_ratio) of patients with severe (n=34) or non-severe (n…
Cohort	Sample ID	Day	Age	Gender	WCC (10^9/L)	Lymph (10^9/L)	PLT_MPV_ratio	PLT_Lymph_ratio	PLT_WCC_ratio	WCC_Lymph_ratio	WCC_Neut_ratio	Neut_Lymph_ratio
Severe COVID-19	CICU02	Day 0	44	M	12.83	0.52		482.692	19.5635	24.6731	1.08637	22.7115
Severe COVID-19	CICU04	Day 0	63	F	5.16	1.01		198.02	38.7597	5.10891	1.34375	3.80198
Severe COVID-19	CICU05	Day 0	65	M	4.74	0.71		229.577	34.3882	6.67606	1.27078	5.25352
Severe COVID-19	CICU06	Day 0	54	M	3.91	1.22		122.951	38.3632	3.20492	1.60905	1.9918
Severe COVID-19	CICU07	Day 0	64	F	2.12	0.58		163.793	44.8113	3.65517	1.59398	2.2931
Severe COVID-19	CICU08	Day 0	59	M	5.16	0.62		320.968	38.5659	8.32258	1.23741	6.72581
Severe COVID-19	CICU09	Day 0	56	M	11.07	0.99		448.485	40.1084	11.1818	1.18396	9.44444
Severe COVID-19	CICU10	Day 0	65	M	8.99	0.89		333.708	33.0367	10.1011	1.21159	8.33708
Severe COVID-19	CICU11	Day 0	60	F	5.9	1.02	0.0477876	221.569	38.3051	5.78431	1.33183	4.34314
Severe COVID-19	CICU12	Day 0	77	F	30.7	0.75		292	7.13355	40.9333	1.05281	38.88
Severe COVID-19	CICU13	Day 0	42	M	3.56	1.04		105.769	30.8989	3.42308	1.56828	2.18269
Severe COVID-19	CICU14	Day 0	64	M	6.9	0.77		255.844	28.5507	8.96104	1.29699	6.90909
Severe COVID-19	CICU15	Day 0	77	F	8.43	0.96	0.0510638	244.792	27.8766	8.78125	1.18233	7.42708
Severe COVID-19	CICU16	Day 0	72	F	3.79	0.86	0.0713235	158.14	35.8839	4.40698	1.39852	3.15116
Severe COVID-19	CICU17	Day 0	77	F	7.67	0.61	0.0623188	339.344	26.9883	12.5738	1.18364	10.623
Severe COVID-19	CICU18	Day 0	67	M	19.28	1.06	0.0292383	383.962	21.11	18.1887	1.08375	16.783
Severe COVID-19	CICU19	Day 0	73	M	6.73	1.03	0.0189899	480.583	73.5513	6.53398	1.38477	4.71845
Severe COVID-19	CICU20	Day 0	63	M	9.13	0.63	0.0625	253.968	17.5246	14.4921	1.17503	12.3333
Severe COVID-19	CICU21	Day 0	60	F	4.38	1.27	0.0586387	150.394	43.6073	3.44882	1.63433	2.11024
Severe COVID-19	CICU22	Day 0	49	F	7.46	1.4	0.325	28.5714	5.36193	5.32857	1.39962	3.80714
Severe COVID-19	CICU23	Day 0	48	M	4.69	1.14	0.0647399	151.754	36.887	4.11404	1.47484	2.78947
Severe COVID-19	CICU24	Day 0	65	M	5.21	0.4	0.037299	777.5	59.6929	13.025	1.13755	11.45
Severe COVID-19	CICU25	Day 0	43	M	14.05	1.86	0.0163636	295.699	39.1459	7.55376	1.26463	5.97312
Severe COVID-19	CICU26	Day 0	51	F	5.19	0.83	0.0461165	248.193	39.6917	6.25301	1.2506	5
Severe COVID-19	CICU27	Day 0	49	M	15.88	3.47	0.0361868	74.0634	16.1839	4.57637	1.52107	3.00865
Severe COVID-19	CICU28	Day 0	65	M	10.55	2.03	0.0514644	117.734	22.654	5.19704	1.4592	3.56158
Severe COVID-19	CICU29	Day 0	59	M	11.79	0.39	0.033432	866.667	28.6684	30.2308	1.07377	28.1538
Severe COVID-19	CICU30	Day 0	55	M	20.84	0.59	0.0458128	344.068	9.74088	35.322	1.13322	31.1695
Severe COVID-19	CICU31	Day 0	59	M	6.03	0.88	0.0655556	204.545	29.8507	6.85227	1.24587	5.5
Severe COVID-19	CICU32	Day 0	45	M	3.22	0.62	0.0544944	287.097	55.2795	5.19355	1.34728	3.85484
Severe COVID-19	CICU33	Day 0	71	M	9.26	0.53	0.0449393	466.038	26.6739	17.4717	1.08178	16.1509
Severe COVID-19	CICU34	Day 0	62	F	3.4	0.9	0.0380567	274.444	72.6471	3.77778	1.19697
Severe COVID-19	CICU35	Day 0	37	F	7.9	1.13	0.0271003	326.549	46.7089	6.99115		5.84071
Severe COVID-19	CICU36	Day 0	59	F	9.65	1.91	0.0327974	162.827	32.228	5.05236	1.50781	3.35079
Severe COVID-19	Data Min		37		2.12	0.39	0.0163636	28.5714	5.36193	3.20492	1.05281	1.9918
	Data Max		77		30.7	3.47	0.325	866.667	73.5513	40.9333	1.63433	38.88
	IQR		13.25		5.48	0.49	0.0256694	174.866	12.8028	7.15929	0.217297	7.06137
	Median		60		7.18	0.895	0.0461165	254.906	33.7124	6.76416	1.26463	5.5
Non-severe COVID-19	CWARD01	Day 0	78	F	6.28	1.39	0.056383	135.252	29.9363	4.51799	1.46047	3.09353
Non-severe COVID-19	CWARD02	Day 0	61	M	6.4	0.96	0.0323636	286.458	42.9688	6.66667	1.33056	5.01042
Non-severe COVID-19	CWARD03	Day 0	52	F	1.57	0.71	0.0660714	236.62	107.006	2.21127	1.65263	1.33803
Non-severe COVID-19	CWARD04	Day 0	74	F	5.21	1.25	0.0362637	218.4	52.3992	4.168	1.47592	2.824
Non-severe COVID-19	CWARD05	Day 0	48	M	7.68	1.49	0.0335443	212.081	41.1458	5.15436	1.33333	3.86577
Non-severe COVID-19	CWARD06	Day 0	87	M	6.5	2.23	0.0207127	201.345	69.0769	2.9148	1.97568	1.47534
Non-severe COVID-19	CWARD07	Day 0	52	M	5.24	1.56	0.0359184	157.051	46.7557	3.35897	1.66349	2.01923
Non-severe COVID-19	CWARD08	Day 0	51	M	3.35	0.85	0.0425	282.353	71.6418	3.94118	1.82065	2.16471
Non-severe COVID-19	CWARD09	Day 0	46	M	6.1	2.02	0.0204918	241.584	80	3.0198	1.70868	1.76733
Non-severe COVID-19	CWARD10	Day 0	49	M	6.13	1.46	0.0730337	121.918	29.0375	4.19863	1.4092	2.97945
Non-severe COVID-19	CWARD11	Day 0	74	F	5.39	1.08	0.03391	267.593	53.6178	4.99074	1.30508	3.82407
Non-severe COVID-19	CWARD12	Day 0	60	F	6.83	1.55	0.045283	136.774	31.0395	4.40645	1.46567	3.00645
Non-severe COVID-19	CWARD13	Day 0	43	F	10.44	2.63	0.0243767	137.262	34.5785	3.96958	1.60369	2.47529
Non-severe COVID-19	CWARD14	Day 0	83	F	4.1	0.5	0.0666667	300	36.5854	8.2	1.37584	5.96
Non-severe COVID-19	CWARD15	Day 0	38	F	3.56	1.14	0.0632258	135.965	43.5393	3.12281	1.64055	1.90351
Non-severe COVID-19	CWARD16	Day 0	49	F	8.4	2.05	0.0343173	132.195	32.2619	4.09756	1.50808	2.71707
Non-severe COVID-19	CWARD17	Day 0	85	M	9.29	2.46	0.041048	93.0894	24.6502	3.77642	1.74953	2.15854
Non-severe COVID-19	CWARD18	Day 0	68	M	3.48	0.63	0.0465241	296.825	53.7356	5.52381	1.4321	3.85714
Non-severe COVID-19	CWARD19	Day 0	95	F	17.26	1.07	0.0268293	344.86	21.3789	16.1308	1.30461	12.3645
Non-severe COVID-19	CWARD20	Day 0	91	M	4.82	0.59	0.0914286	177.966	21.7842	8.16949	1.31694	6.20339
Non-severe COVID-19	Data Min		38		1.57	0.5	0.0204918	93.0894	21.3789	2.21127	1.30461	1.33803
	Data Max		95		17.26	2.63	0.0914286	344.86	107.006	16.1308	1.97568	12.3645
	IQR		30.25		2.4025	0.7425	0.0248445	134.711	22.8835	1.57466	0.290134	1.73559
	Median		60.5		6.115	1.32	0.0386559	206.713	42.0573	4.18332	1.47079	2.90173
Hospitalised Control	GM01	Day 0	87	M	8.5	0.7	0.05	300	24.7059	12.1429	1.40033	8.67143
Hospitalised Control	GM02	Day 0	80	M	10.85	0.69	0.0318043	473.913	30.1382	15.7246	1.16918	13.4493
Hospitalised Control	GM03	Day 0	65	M	26.52	0.79	0.0226141	610.127	18.175	33.5696	1.08956	30.8101
Hospitalised Control	GM04	Day 0	32	F	5.56	1.68	0.0674286	104.167	31.4748	3.30952	1.68485	1.96429
Hospitalised Control	GM05	Day 0	72	F	9.26	0.53	0.0435345	437.736	25.054	17.4717	1.16625	14.9811
Hospitalised Control	GM06	Day 0	79	M	13.12	0.39	0.0568047	433.333	12.8811	33.641	1.1185	30.0769
Hospitalised Control	GM07	Day 0	86	F	6.6	1.09	0.0766667	137.615	22.7273	6.05505	1.33874	4.52294
Hospitalised Control	GM08	Day 0	67	M	18.74	0.35	0.0307895	1085.71	20.2775	53.5429	1.03938	51.5143
Hospitalised Control	GM09	Day 0	38	F	9.79	1.62	0.0360595	166.049	27.477	6.04321	1.31763	4.58642
Hospitalised Control	GM10	Day 0	72	F	14.22	1.59	0.0190476	316.981	35.443	8.9434	1.23117	7.26415
Hospitalised Control	GM11	Day 0	81	M	11.46	0.17	0.0746667	882.353	13.089	67.4118	1.04467	64.5294
Hospitalised Control	GM12	Day 0	83	M	5.87	1.07	0.0401826	204.673	37.3083	5.48598	1.4602	3.75701
Hospitalised Control	GM13	Day 0	45	F	10.87	1.81	0.0912	69.0608	11.4995	6.00552	1.39003	4.32044
Hospitalised Control	GM14	Day 0	48	M	12.16	2.94	0.0329032	105.442	25.4934	4.13605	1.49754	2.7619
Hospitalised Control	GM15	Day 0	50	M	13.32	2.89	0.0497608	72.3183	15.6907	4.609	1.46535	3.14533
Hospitalised Control	GM16	Day 0	78	F	6.28	1.39	0.056383	135.252	29.9363	4.51799	1.46047	3.09353
Hospitalised Control	GM17	Day 0	66	M	7.63	2.22	0.0231198	161.712	47.0511	3.43694	1.72624	1.99099
Hospitalised Control	GM18	Day 0	88	M	4.81	0.97	0.0494505	187.629	37.8378	4.95876	1.56678	3.16495
Hospitalised Control	GM19	Day 0	92	M	5.65	0.91	0.0307958	317.582	51.1504	6.20879	1.45995	4.25275
Hospitalised Control	GM20	Day 0	76	M	5.93	0.64	0.0327759	467.188	50.4216	9.26562	1.27802	7.25
Hospitalised Controls	Data Min		32		4.81	0.17	0.0190476	69.0608	11.4995	3.30952	1.03938	1.96429
	Data Max		92		26.52	2.94	0.0912	1085.71	51.1504	67.4118	1.72624	64.5294
	IQR		20.25		6.2075	0.9575	0.0249362	308.075	16.1575	11.2901	0.293238	10.6722
	Median		74		9.525	1.02	0.0418586	252.336	26.4852	6.13192	1.36438	4.55468

## Sheet: S2B Fig
White cell count (WCC), lymphocyte count (Lymph), platelet:mean platelet volume ratio (PLT_MPV_ratio), platelet:lymphocyte ratio (PLT_Lymph_ratio), platelet:white cell count ratio (PLT_WCC_ratio), white cell count:lymphocyte ratio (WCC_Lymph_ratio), white cell count:neutrophil ratio (WCC_Neut_ratio) and neutrophil:lymphocyte ratio (Neut_Lymph_ratio) of patients with severe (n=34) or non-severe (n…
Cohort	Sample ID	Day	Age	Gender	WCC (10^9/L)	Lymph (10^9/L)	PLT_MPV_ratio	PLT_Lymph_ratio	PLT_WCC_ratio	WCC_Lymph_ratio	WCC_Neut_ratio	Neut_Lymph_ratio
Severe COVID-19	CICU02	Day 7 or transfer to ICU	44	M	5.84	0.71		266.197	32.363	8.22535	1.25862	6.53521
Severe COVID-19	CICU04	Day 7 or transfer to ICU	63	F	9.01	0.82		339.024	30.8546	10.9878	1.13619	9.67073
Severe COVID-19	CICU05	Day 7 or transfer to ICU	65	M	3.35	0.25		724	54.0299	13.4	1.15517	11.6
Severe COVID-19	CICU06	Day 7 or transfer to ICU	54	M	4.9	0.55		523.636	58.7755	8.90909	1.25964	7.07273
Severe COVID-19	CICU07	Day 7 or transfer to ICU	64	F	2.12	0.58		163.793	44.8113	3.65517	1.59398	2.2931
Severe COVID-19	CICU08	Day 7 or transfer to ICU	59	M	4.57	0.58		406.897	51.6411	7.87931	1.23181	6.39655
Severe COVID-19	CICU09	Day 7 or transfer to ICU	56	M	11.07	0.99		448.485	40.1084	11.1818	1.18396	9.44444
Severe COVID-19	CICU10	Day 7 or transfer to ICU	65	M	8.7	0.63	0.0424	396.825	28.7356	13.8095	1.19835	11.5238
Severe COVID-19	CICU11	Day 7 or transfer to ICU	60	F	5.9	1.02	0.0477876	221.569	38.3051	5.78431	1.33183	4.34314
Severe COVID-19	CICU12	Day 7 or transfer to ICU	77	F	24.96	0.45	0.0570732	455.556	8.21314	55.4667	1.0387	53.4
Severe COVID-19	CICU13	Day 7 or transfer to ICU	42	M	3.33	0.47	0.0850394	270.213	38.1381	7.08511	1.27099	5.57447
Severe COVID-19	CICU14	Day 7 or transfer to ICU	64	M	14.96	3.47	0.0227171	129.395	30.0134	4.31124	1.67151	2.57925
Severe COVID-19	CICU15	Day 7 or transfer to ICU	77	F	8.43	0.96	0.0417021	244.792	27.8766	8.78125	1.18233	7.42708
Severe COVID-19	CICU16	Day 7 or transfer to ICU	72	F	4.25	0.75	0.0831081	197.333	34.8235	5.66667	1.27246	4.45333
Severe COVID-19	CICU17	Day 7 or transfer to ICU	77	F	7.67	0.61	0.0623188	339.344	26.9883	12.5738	1.18364	10.623
Severe COVID-19	CICU18	Day 7 or transfer to ICU	67	M	19.28	1.06	0.0292383	383.962	21.11	18.1887	1.08375	16.783
Severe COVID-19	CICU19	Day 7 or transfer to ICU	73	M	6.94	0.91	0.0184369	548.352	71.902	7.62637	1.37698	5.53846
Severe COVID-19	CICU20	Day 7 or transfer to ICU	63	M	11.22	0.66	0.0536458	290.909	17.1123	17	1.1131	15.2727
Severe COVID-19	CICU21	Day 7 or transfer to ICU	60	F	4.81	1.09	0.0654971	156.881	35.5509	4.41284	1.39826	3.15596
Severe COVID-19	CICU22	Day 7 or transfer to ICU	49	F	5.81	1.11	0.361111	32.4324	6.19621	5.23423	1.38995	3.76577
Severe COVID-19	CICU23	Day 7 or transfer to ICU	48	M	4.69	1.14	0.0635838	151.754	36.887	4.11404	1.47484	2.78947
Severe COVID-19	CICU24	Day 7 or transfer to ICU	65	M	9.21	1.2	0.0303448	362.5	47.2313	7.675	1.2379	6.2
Severe COVID-19	CICU25	Day 7 or transfer to ICU	43	M	14.05	1.86	0.0163636	295.699	39.1459	7.55376	1.26463	5.97312
Severe COVID-19	CICU26	Day 7 or transfer to ICU	51	F	5.19	0.83	0.0461165	248.193	39.6917	6.25301	1.2506	5
Severe COVID-19	CICU27	Day 7 or transfer to ICU	49	M	15.88	3.47	0.0361868	74.0634	16.1839	4.57637	1.52107	3.00865
Severe COVID-19	CICU28	Day 7 or transfer to ICU	65	M	10.55	2.03	0.0514644	117.734	22.654	5.19704	1.4592	3.56158
Severe COVID-19	CICU29	Day 7 or transfer to ICU	59	M	9.51	0.29	0.0351682	1127.59	34.3849	32.7931	1.05667	31.0345
Severe COVID-19	CICU30	Day 7 or transfer to ICU	55	M	20.84	0.59	0.0458128	344.068	9.74088	35.322	1.13322	31.1695
Severe COVID-19	CICU31	Day 7 or transfer to ICU	59	M	8.06	0.53	0.0459144	484.906	31.8859	15.2075	1.02414	14.8491
Severe COVID-19	CICU32	Day 7 or transfer to ICU	45	M	3.91	0.19	0.0549223	1015.79	49.3606	20.5789	1.0831	19
Severe COVID-19	CICU33	Day 7 or transfer to ICU	71	M	9.26	0.53	0.0449393	466.038	26.6739	17.4717	1.08178	16.1509
Severe COVID-19	CICU34	Day 7 or transfer to ICU	62	F	3.4	0.9	0.0380567	274.444	72.6471	3.77778
Severe COVID-19	CICU35	Day 7 or transfer to ICU	37	F	7.9	1.13	0.0271003	326.549	46.7089	6.99115	1.19697	5.84071
Severe COVID-19	CICU36	Day 7 or transfer to ICU	59	F	3.78	0.67	0.0553299	294.03	52.1164	5.64179	1.4	4.02985
Severe COVID-19	Data Min		37		2.12	0.19	0.0163636	32.4324	6.19621	3.65517	1.02414	2.2931
	Data Max		77		24.96	3.47	0.361111	1127.59	72.6471	55.4667	1.67151	53.4
	IQR		13.25		5.57	0.5025	0.0205241	210.713	19.0241	8.05913	0.240792	7.25686
	Median		60		7.785	0.785	0.0459144	311.124	35.1872	7.77716	1.2379	6.39655
Non-severe COVID-19	CWARD01	Day 7 or transfer to ICU	78	F	8.43	1.71	0.0443478	134.503	27.2835	4.92982	1.37971	3.5731
Non-severe COVID-19	CWARD02	Day 7 or transfer to ICU	61	M	7.13	0.83	0.0175542	610.843	71.108	8.59036	1.38716	6.19277
Non-severe COVID-19	CWARD03	Day 7 or transfer to ICU	52	F	2.23	1.05	0.055665	193.333	91.0314	2.12381	2.50562	0.847619
Non-severe COVID-19	CWARD04	Day 7 or transfer to ICU	74	F	4.65	1.95	0.0249351	197.436	82.7957	2.38462	2.34848	1.01538
Non-severe COVID-19	CWARD05	Day 7 or transfer to ICU	48	M	7.84	1.75	0.0193548	283.429	63.2653	4.48	1.48767	3.01143
Non-severe COVID-19	CWARD06	Day 7 or transfer to ICU	87	M	6.26	2.34	0.0375	119.658	44.7284	2.67521	2.07973	1.28632
Non-severe COVID-19	CWARD07	Day 7 or transfer to ICU	52	M	6.46	1.54	0.0218905	261.039	62.2291	4.19481	1.56796	2.67532
Non-severe COVID-19	CWARD08	Day 7 or transfer to ICU	51	M	3.87	1.09	0.0305556	330.275	93.0233	3.55046	1.75113	2.02752
Non-severe COVID-19	CWARD09	Day 7 or transfer to ICU	46	M	6.35	2.51	0.0202729	204.382	80.7874	2.52988	1.92424	1.31474
Non-severe COVID-19	CWARD10	Day 7 or transfer to ICU	49	M	5.43	2.36	0.0277251	178.814	77.7164	2.30085	2.46818	0.932203
Non-severe COVID-19	CWARD11	Day 7 or transfer to ICU	74	F	9.3	2.67	0.0185484	185.768	53.3333	3.48315	1.62587	2.14232
Non-severe COVID-19	CWARD12	Day 7 or transfer to ICU	60	F	5.56	1.24	0.0335664	230.645	51.4388	4.48387	1.49062	3.00806
Non-severe COVID-19	CWARD13	Day 7 or transfer to ICU	43	F	8.18	2.51	0.0197674	171.315	52.5672	3.25896	1.70062	1.91633
Non-severe COVID-19	CWARD14	Day 7 or transfer to ICU	83	F	11.33	0.42	0.0419214	545.238	20.2118	26.9762	1.1	24.5238
Non-severe COVID-19	CWARD15	Day 7 or transfer to ICU	38	F	4.93	1.59	0.0440367	137.107	44.2191	3.10063	1.73592	1.78616
Non-severe COVID-19	CWARD16	Day 7 or transfer to ICU	49	F
Non-severe COVID-19	CWARD17	Day 7 or transfer to ICU	85	M	11.69	1.26	0.0304348	237.302	25.5774	9.27778	1.31348	7.06349
Non-severe COVID-19	CWARD18	Day 7 or transfer to ICU	68	M	3.77	0.79	0.0291925	407.595	85.4111	4.77215	1.55144	3.07595
Non-severe COVID-19	CWARD19	Day 7 or transfer to ICU	95	F	8.87	0.99	0.0322785	319.192	35.6257	8.9596	1.2546	7.14141
Non-severe COVID-19	CWARD20	Day 7 or transfer to ICU	91	M	3.35	0.35	0.0778689	348.571	36.4179	9.57143	1.22711	7.8
Non-severe COVID-19	Data Min		38		2.23	0.35	0.0175542	119.658	20.2118	2.12381	1.1	0.847619
	Data Max		95		11.69	2.67	0.0778689	610.843	93.0233	26.9762	2.50562	24.5238
	IQR		30.25		3.515	1.125	0.018629	142.443	38.9334	3.87217	0.54081	4.64232
	Median		60.5		6.35	1.54	0.0304348	230.645	53.3333	4.19481	1.56796	2.67532
Hospitalised Control	GM01	Day 7 or transfer to ICU	87	M	15.5	2.76	0.0171924	229.71	40.9032	5.61594	1.4486	3.87681
Hospitalised Control	GM02	Day 7 or transfer to ICU	80	M	8.97	0.86	0.0286104	426.744	40.9142	10.4302	1.18808	8.77907
Hospitalised Control	GM03	Day 7 or transfer to ICU	65	M	12.09	3.5	0.022314	138.286	40.0331	3.45429	1.67452	2.06286
Hospitalised Control	GM04	Day 7 or transfer to ICU	32	F
Hospitalised Control	GM05	Day 7 or transfer to ICU	72	F	7.97	1.56	0.0302326	192.949	37.7666	5.10897	1.41563	3.60897
Hospitalised Control	GM06	Day 7 or transfer to ICU	79	M	11.82	0.65	0.037395	366.154	20.1354	18.1846	1.12786	16.1231
Hospitalised Control	GM07	Day 7 or transfer to ICU	86	F	6.1	0.62	0.0474178	343.548	34.918	9.83871	1.25	7.87097
Hospitalised Control	GM08	Day 7 or transfer to ICU	67	M	18.35	1.26	0.0274419	341.27	23.4332	14.5635	1.14259	12.746
Hospitalised Control	GM09	Day 7 or transfer to ICU	38	F	5.7	1.95	0.0364286	143.59	49.1228	2.92308	1.80952	1.61538
Hospitalised Control	GM10	Day 7 or transfer to ICU	72	F	9.96	2.71	0.0214751	170.111	46.2851	3.67528	1.68814	2.17712
Hospitalised Control	GM11	Day 7 or transfer to ICU	81	M	11.91	0.14	0.107071	707.143	8.31234	85.0714	1.04934	81.0714
Hospitalised Control	GM12	Day 7 or transfer to ICU	83	M
Hospitalised Control	GM13	Day 7 or transfer to ICU	45	F	10.42	4.02	0.0394422	62.4378	24.0883	2.59204	1.95131	1.32836
Hospitalised Control	GM14	Day 7 or transfer to ICU	48	M	8.42	2.27		117.181	31.5914	3.70925	1.69416	2.18943
Hospitalised Control	GM15	Day 7 or transfer to ICU	50	M
Hospitalised Control	GM16	Day 7 or transfer to ICU	78	F	8.43	1.71	0.0443478	134.503	27.2835	4.92982	1.37971	3.5731
Hospitalised Control	GM17	Day 7 or transfer to ICU	66	M	7.34	1.66		197.59	44.6866	4.42169	1.51029	2.92771
Hospitalised Control	GM18	Day 7 or transfer to ICU	88	M	5.71	1.04	0.0341818	264.423	48.1611	5.49038	1.38257	3.97115
Hospitalised Control	GM19	Day 7 or transfer to ICU	92	M	5.62	1.17	0.0312727	235.043	48.9324	4.80342	1.49072	3.22222
Hospitalised Control	GM20	Day 7 or transfer to ICU	76	M	4.46	0.95	0.0275766	377.895	80.4933	4.69474	1.58156	2.96842
Hospitalised Controls	Data Min		32		4.46	0.14	0.0171924	62.4378	8.31234	2.59204	1.04934	1.32836
	Data Max		92		18.35	4.02	0.107071	707.143	80.4933	85.0714	1.95131	81.0714
	IQR		20.25		5.72	1.32	0.0109094	199.959	19.0016	6.12946	0.424515	5.68154
	Median		74		8.43	1.56	0.0312727	229.71	40.0331	4.92982	1.4486	3.5731
